# Supplementary material for: A task level fusion autonomous switching mechanism
Source: PLoS One. 2023 Nov 13;18(11):e0287791. doi: 10.1371/journal.pone.0287791 (PMC10642799; doi:10.1371/journal.pone.0287791)
Supplement: S1 Data — (ZIP) [file pone.0287791.s001.zip]

Archive with 8 entries (5 files):
- =?utf-8?b?UmVfUmVfIEEgVGFzayBMZXZlbCBGdXNpb24gQXV0b25vbW91cyBTd2l0Y2hpbmcgTWVjaGFuaXNtKFBPTkUtRC0yMy0wNzM1MVIyKS56aXA=?=/
- =?utf-8?b?UmVfUmVfIEEgVGFzayBMZXZlbCBGdXNpb24gQXV0b25vbW91cyBTd2l0Y2hpbmcgTWVjaGFuaXNtKFBPTkUtRC0yMy0wNzM1MVIyKS56aXA=?=/UWB(a_1).csv
- __MACOSX/
- __MACOSX/=?utf-8?b?UmVfUmVfIEEgVGFzayBMZXZlbCBGdXNpb24gQXV0b25vbW91cyBTd2l0Y2hpbmcgTWVjaGFuaXNtKFBPTkUtRC0yMy0wNzM1MVIyKS56aXA=?=/
- __MACOSX/=?utf-8?b?UmVfUmVfIEEgVGFzayBMZXZlbCBGdXNpb24gQXV0b25vbW91cyBTd2l0Y2hpbmcgTWVjaGFuaXNtKFBPTkUtRC0yMy0wNzM1MVIyKS56aXA=?=/._UWB(a_1).csv
- =?utf-8?b?UmVfUmVfIEEgVGFzayBMZXZlbCBGdXNpb24gQXV0b25vbW91cyBTd2l0Y2hpbmcgTWVjaGFuaXNtKFBPTkUtRC0yMy0wNzM1MVIyKS56aXA=?=/README.md
- __MACOSX/=?utf-8?b?UmVfUmVfIEEgVGFzayBMZXZlbCBGdXNpb24gQXV0b25vbW91cyBTd2l0Y2hpbmcgTWVjaGFuaXNtKFBPTkUtRC0yMy0wNzM1MVIyKS56aXA=?=/._README.md
- __MACOSX/._=?utf-8?b?UmVfUmVfIEEgVGFzayBMZXZlbCBGdXNpb24gQXV0b25vbW91cyBTd2l0Y2hpbmcgTWVjaGFuaXNtKFBPTkUtRC0yMy0wNzM1MVIyKS56aXA=?=
