# Supplementary material for: A task level fusion autonomous switching mechanism
Source: PLoS One. 2023 Nov 13;18(11):e0287791. doi: 10.1371/journal.pone.0287791 (PMC10642799; doi:10.1371/journal.pone.0287791)
Supplement: S1 Data — (ZIP) [file pone.0287791.s001.zip › =?utf-8?b?UmVfUmVfIEEgVGFzayBMZXZlbCBGdXNpb24gQXV0b25vbW91cyBTd2l0Y2hpbmcgTWVjaGFuaXNtKFBPTkUtRC0yMy0wNzM1MVIyKS56aXA=?=/UWB(a_1).csv]

pos_x(m)	pos_y(m)	pos_z(m)
10.8380003	1.63499999	-1.690999985
10.84899998	1.664999962	-1.621999979
10.84300041	1.687999964	-1.52699995
10.85599995	1.707000017	-1.610000014
10.85299969	1.741000056	-1.585999966
10.85900021	1.753999949	-1.60800004
10.86200047	1.748999953	-1.590000033
10.86200047	1.751000047	-2.007999897
10.86299992	1.751999974	-2.322000027
10.86299992	1.753999949	-2.637000084
10.86299992	1.754999995	-2.539999962
10.86299992	1.756999969	-2.444000006
10.86400032	1.746000051	-2.394000053
10.86100006	1.687000036	-2.312999964
10.86299992	1.656000018	-2.263000011
10.86800003	1.592000008	-2.176000118
10.88000011	1.583999991	-2.125999928
10.88000011	1.521999955	-2.038000107
10.87699986	1.557000041	-1.988999963
10.87100029	1.557000041	-1.93900001
10.86699963	1.577999949	-1.909999967
10.86299992	1.613999963	-1.860999942
10.86499977	1.618999958	-1.81099999
10.86499977	1.618999958	-1.761000037
10.8760004	1.546000004	-1.605999947
10.8760004	1.544999957	-1.544999957
10.8760004	1.54400003	-1.718999982
10.87699986	1.542999983	-1.648000002
10.87300014	1.539999962	-1.582999945
10.8739996	1.539000034	-1.491999984
10.8739996	1.539000034	-1.754999995
10.8739996	1.537999988	-1.702999949
10.8739996	1.536999941	-1.621999979
10.875	1.536000013	-1.595000029
10.875	1.534999967	-1.661999941
10.875	1.534000039	-1.697999954
10.875	1.532999992	-1.773000002
10.8760004	1.531999946	-1.944000006
10.8760004	1.531000018	-2.038000107
10.8760004	1.529999971	-1.988000035
10.8760004	1.529000044	-2.151000023
10.86400032	1.562000036	-2.105999947
10.86400032	1.56099999	-2.036000013
10.86400032	1.56099999	-1.958999991
10.86400032	1.559999943	-2.022000074
10.86400032	1.559999943	-2.013000011
10.86400032	1.559000015	-1.93599999
10.86400032	1.559000015	-1.861999989
10.86400032	1.559000015	-1.812000036
10.86400032	1.557999969	-1.725000024
10.86400032	1.557999969	-1.677999973
10.86400032	1.557000041	-1.756000042
10.86400032	1.557000041	-1.751000047
10.86499977	1.555999994	-1.820000052
10.86499977	1.555999994	-1.728000045
10.86499977	1.554999948	-1.763000011
10.86499977	1.554999948	-1.675999999
10.86499977	1.554999948	-1.664000034
10.86499977	1.55400002	-1.651000023
10.86499977	1.55400002	-1.822000027
10.86499977	1.552999973	-1.764999986
10.86499977	1.552999973	-1.690999985
10.87100029	1.481999993	-1.643000007
10.87100029	1.480999947	-1.550999999
10.87100029	1.480000019	-1.534999967
10.87800026	1.470000029	-1.700999975
10.88300037	1.506000042	-1.611999989
10.88300037	1.51699996	-1.610000014
10.8739996	1.542999983	-1.55400002
10.87300014	1.532999992	-1.547000051
10.87300014	1.532999992	-1.718000054
10.87300014	1.531999946	-1.639999986
10.85099983	1.549999952	-1.61500001
10.84399986	1.567999959	-1.608999968
10.83199978	1.587000012	-1.582000017
10.82400036	1.605999947	-1.557000041
10.8210001	1.625	-1.521999955
10.8210001	1.644999981	-1.488999963
10.82600021	1.66900003	-1.590999961
10.82800007	1.690999985	-1.552000046
10.83399963	1.715000033	-1.595999956
10.83899975	1.753999949	-1.572000027
10.85200024	1.786000013	-1.717000008
10.85999966	1.774000049	-1.644999981
10.88700008	1.707999945	-1.674999952
10.89500046	1.644999981	-1.674000025
10.90499973	1.654999971	-1.731999993
10.90600014	1.661999941	-1.661000013
10.90600014	1.699000001	-1.723999977
10.90600014	1.720999956	-1.723999977
10.9090004	1.758000016	-1.764000058
10.90299988	1.792999983	-1.677999973
10.8920002	1.731999993	-1.534000039
10.86400032	1.654999971	-1.47300005
10.84399986	1.625	-1.391000032
10.8380003	1.610999942	-1.434000015
10.84300041	1.575999975	-1.600000024
10.84399986	1.50999999	-1.562000036
10.84300041	1.503999949	-1.470999956
10.84700012	1.47300005	-1.440999985
10.84300041	1.5	-1.44599998
10.83399963	1.519999981	-1.463999987
10.83300018	1.539999962	-1.45599997
10.82900047	1.557000041	-1.432000041
10.83199978	1.580000043	-1.537999988
10.83300018	1.59800005	-1.582000017
10.83300018	1.621000051	-1.557999969
10.83899975	1.639999986	-1.524000049
10.83699989	1.659000039	-1.496000051
10.84000015	1.682999969	-1.480000019
10.84000015	1.715999961	-1.419999957
10.8409996	1.748000026	-1.55400002
10.83500004	1.779999971	-1.49000001
10.84300041	1.815000057	-1.671000004
10.8409996	1.835999966	-1.626000047
10.83399963	1.861999989	-1.664999962
10.83699989	1.871999979	-1.588000059
10.82699966	1.812999964	-1.48300004
10.82199955	1.819000006	-1.43900001
10.8210001	1.824000001	-1.424000025
10.80799961	1.815000057	-1.355999947
10.81299973	1.794999957	-1.350999951
10.81900024	1.822000027	-1.424999952
10.80900002	1.845999956	-1.394999981
10.8039999	1.873000026	-1.554999948
10.81099987	1.873000026	-1.463000059
10.80799961	1.81400001	-1.580000043
10.81000042	1.842000008	-1.536999941
10.81200027	1.817999959	-1.437000036
10.80799961	1.843999982	-1.421000004
10.81400013	1.845000029	-1.585999966
10.80799961	1.781000018	-1.61500001
10.81599998	1.787999988	-1.524999976
10.81099987	1.822999954	-1.460000038
10.81099987	1.853999972	-1.440999985
10.81200027	1.851999998	-1.398000002
10.81400013	1.787999988	-1.371999979
10.81400013	1.820000052	-1.514000058
10.80700016	1.81400001	-1.424999952
10.80700016	1.850000024	-1.342000008
10.81400013	1.886999965	-1.351999998
10.81299973	1.921000004	-1.386999965
10.81099987	1.90199995	-1.56099999
10.81400013	1.940999985	-1.547000051
10.81799984	1.97300005	-1.478999972
10.83100033	1.98300004	-1.432999969
10.83899975	2.007999897	-1.378000021
10.83699989	2.036000013	-1.386999965
10.83300018	2.068000078	-1.338000059
10.83100033	1.988999963	-1.32099998
10.82800007	1.906999946	-1.302000046
10.84599972	1.827000022	-1.417999983
10.85099983	1.79400003	-1.34800005
10.83500004	1.730000019	-1.350999951
10.82999992	1.720999956	-1.256999969
10.82900047	1.720000029	-1.574000001
10.81599998	1.738999963	-1.549000025
10.81900024	1.725999951	-1.562000036
10.85000038	1.751999974	-1.5
10.84200001	1.784000039	-1.422000051
10.83100033	1.76699996	-1.416000009
10.83100033	1.76699996	-1.370000005
10.81299973	1.786000013	-1.333999991
10.81700039	1.804999948	-1.434000015
10.81700039	1.804999948	-1.383999944
10.81700039	1.805999994	-1.32099998
10.85000038	1.710000038	-1.763000011
10.85099983	1.710000038	-1.713000059
10.85099983	1.708999991	-1.662999988
10.85099983	1.708999991	-1.851999998
10.85099983	1.707999945	-2.020999908
10.85099983	1.707999945	-2.049000025
10.85099983	1.707000017	-2.265000105
10.85200024	1.707000017	-2.50999999
10.83399963	1.733999968	-2.47300005
10.81799984	1.751999974	-2.447999954
10.80900002	1.784000039	-2.404000044
10.80599976	1.809999943	-2.371000051
10.80799961	1.830000043	-2.344000101
10.80599976	1.866999984	-2.296000004
10.80700016	1.896000028	-2.246000051
10.81400013	1.822999954	-2.144999981
10.79899979	1.812999964	-2.095000029
10.79199982	1.848999977	-2.048000097
10.79300022	1.827000022	-1.998000026
10.79800034	1.860999942	-1.952999949
10.78800011	1.833999991	-1.902999997
10.79500008	1.843999982	-1.853000045
10.79300022	1.851999998	-1.802999973
10.79100037	1.878999949	-1.751999974
10.77999973	1.875	-1.702000022
10.77900028	1.876000047	-1.65199995
10.77900028	1.876999974	-1.600999951
10.77799988	1.878999949	-1.57099998
10.77799988	1.879999995	-1.521000028
10.80200005	1.802999973	-1.432000041
10.81799984	1.713999987	-1.465999961
10.81799984	1.644000053	-1.50999999
10.82699966	1.557999969	-1.608999968
10.83600044	1.565999985	-1.626000047
10.84000015	1.532999992	-1.534000039
10.84899998	1.552000046	-1.570000052
10.85000038	1.480999947	-1.578999996
10.85400009	1.495000005	-1.621000051
10.85599995	1.472000003	-1.595999956
10.85999966	1.485000014	-1.636999965
10.86100006	1.481999993	-1.63499999
10.86100006	1.478999972	-1.57099998
10.86100006	1.475999951	-1.736999989
10.86200047	1.47300005	-1.728000045
10.85400009	1.468999982	-1.675999999
10.85000038	1.485000014	-1.649000049
10.82999992	1.513000011	-1.572999954
10.81200027	1.529000044	-1.536999941
10.81299973	1.546000004	-1.498999953
10.80700016	1.562000036	-1.547999978
10.81499958	1.578999996	-1.527999997
10.81599998	1.600999951	-1.503999949
10.81299973	1.618999958	-1.486999989
10.82499981	1.636999965	-1.570000052
10.84599972	1.654999971	-1.656000018
10.81799984	1.677999973	-1.605000019
10.84300041	1.69599998	-1.572999954
10.84300041	1.69599998	-2.016000032
10.80900002	1.715000033	-1.991000056
10.78299999	1.746999979	-1.949000001
10.77000046	1.769000053	-1.91900003
10.77200031	1.802000046	-1.876000047
10.76299953	1.735000014	-1.708999991
10.75800037	1.703999996	-1.682000041
10.76000023	1.677000046	-1.633999944
10.77499962	1.699000001	-1.603999972
10.77200031	1.67900002	-1.600000024
10.77400017	1.708999991	-1.774999976
10.77200031	1.743000031	-1.687999964
10.78299999	1.748000026	-1.667999983
10.78299999	1.751000047	-1.766000032
10.79300022	1.687000036	-1.777999997
10.79300022	1.626999974	-1.675999999
10.79800034	1.626000047	-1.837000012
10.79699993	1.56400001	-1.72300005
10.79899979	1.58099997	-1.690000057
10.79599953	1.59800005	-1.656000018
10.80700016	1.623999953	-1.577000022
10.81400013	1.549000025	-1.758000016
10.8039999	1.565999985	-1.73300004
10.7840004	1.582999945	-1.707999945
10.77499962	1.610000014	-1.661999941
10.76599979	1.633000016	-1.629999995
10.75800037	1.638000011	-1.649000049
10.76099968	1.636999965	-1.644000053
10.76599979	1.618000031	-1.623999953
10.76900005	1.597000003	-1.697999954
10.77999973	1.562000036	-1.858999968
10.78199959	1.597000003	-1.761000037
10.79599953	1.621999979	-1.822000027
10.77799988	1.559000015	-1.76699996
10.7670002	1.593999982	-1.726999998
10.76399994	1.623000026	-1.694000006
10.7670002	1.654999971	-1.684999943
10.78600025	1.687000036	-1.626000047
10.81499958	1.626000047	-1.707999945
10.8380003	1.593000054	-1.66900003
10.83899975	1.592000008	-1.866999984
10.77400017	1.348999977	-2.38499999
10.77400017	1.345000029	-2.318000078
10.76399994	1.360000014	-2.292999983
10.76000023	1.375	-2.267999887
10.7670002	1.389999986	-2.243000031
10.77600002	1.406000018	-2.217999935
10.77499962	1.402999997	-2.167999983
10.77499962	1.399999976	-2.118000031
10.77499962	1.396999955	-2.068000078
10.77499962	1.394999981	-2.017999887
10.77600002	1.409999967	-1.993000031
10.77200031	1.427000046	-1.968000054
10.76799965	1.442999959	-1.942999959
10.77700043	1.458999991	-1.917999983
10.77299976	1.475999951	-1.893000007
10.77000046	1.493000031	-1.868000031
10.77200031	1.511000037	-1.843000054
10.77200031	1.527999997	-1.817999959
10.76799965	1.546000004	-1.792999983
10.76799965	1.56400001	-1.768000007
10.77200031	1.582000017	-1.743000031
10.77499962	1.605999947	-1.710999966
10.78499985	1.63499999	-1.644000053
10.78600025	1.644000053	-1.605999947
10.80099964	1.67900002	-1.672999978
10.8039999	1.700000048	-1.60800004
10.81000042	1.710999966	-1.514999986
10.81299973	1.641000032	-1.544999957
10.81299973	1.64199996	-2.04399991
10.81299973	1.64199996	-1.993999958
10.79399967	1.664000034	-1.965000033
10.7869997	1.682999969	-1.940000057
10.78899956	1.702000022	-1.914999962
10.78899956	1.703999996	-1.86500001
10.78899956	1.705000043	-1.815000057
10.78899956	1.70599997	-1.764999986
10.7840004	1.725999951	-1.74000001
10.79100037	1.761000037	-1.692999959
10.7869997	1.794999957	-1.593999982
10.77900028	1.792999983	-1.761999965
10.74300003	1.828999996	-2.039999962
10.74199963	1.832000017	-2.282999992
10.74699974	1.771999955	-2.190000057
10.74699974	1.743000031	-2.140000105
10.74600029	1.73300004	-2.089999914
10.7329998	1.743000031	-2.039999962
10.7159996	1.779999971	-1.98300004
10.72299957	1.807999969	-1.947000027
10.71700001	1.82099998	-1.894999981
10.72399998	1.84800005	-1.809000015
10.71899986	1.858999968	-1.712000012
10.72700024	1.898000002	-1.656999946
10.73099995	1.927999973	-1.682999969
10.74499989	1.937999964	-1.715000033
10.74300003	1.873999953	-1.735000014
10.74600029	1.863000035	-1.763000011
10.74699974	1.855999947	-1.743000031
10.74600029	1.86500001	-1.748000026
10.74199963	1.832999945	-1.787999988
10.7489996	1.870000005	-1.745000005
10.73600006	1.902999997	-1.713999987
10.74100018	1.937000036	-1.64199996
10.73400021	1.917999983	-1.694000006
10.72799969	1.85800004	-1.72300005
10.72599983	1.886999965	-1.654000044
10.73799992	1.893000007	-1.702000022
10.74699974	1.899999976	-1.601999998
10.75699997	1.873000026	-1.61500001
10.75399971	1.898000002	-1.58099997
10.75800037	1.873999953	-1.569000006
10.76299953	1.891000032	-1.519000053
10.76399994	1.88499999	-1.572999954
10.76299953	1.863000035	-1.644000053
10.76200008	1.802000046	-1.613999963
10.76299953	1.837000012	-1.55400002
10.7670002	1.866999984	-1.478999972
10.76200008	1.891000032	-1.501000047
10.7670002	1.860999942	-1.666000009
10.77200031	1.851999998	-1.601999998
10.77400017	1.817999959	-1.527999997
10.77700043	1.853999972	-1.444000006
10.77900028	1.840999961	-1.628999949
10.77700043	1.866000056	-1.590999961
10.77900028	1.896000028	-1.539999962
10.78299999	1.924999952	-1.501000047
10.78299999	1.927000046	-1.462000012
10.78299999	1.92900002	-1.422000051
10.78299999	1.930999994	-1.325000048
10.78299999	1.932999969	-1.378999949
10.7840004	1.934999943	-1.541000009
10.7840004	1.937000036	-1.450999975
10.7840004	1.93900001	-1.353999972
10.7840004	1.940999985	-1.379999995
10.7840004	1.942999959	-1.328999996
10.7840004	1.972000003	-1.363000035
10.78899956	1.909000039	-1.445000052
10.77900028	1.932000041	-1.345999956
10.77299976	1.934999943	-1.409000039
10.76399994	1.904999971	-1.575000048
10.76900005	1.899000049	-1.498000026
10.76500034	1.929999948	-1.449000001
10.7670002	1.86500001	-1.61500001
10.76399994	1.861999989	-1.536000013
10.76900005	1.85800004	-1.45599997
10.77099991	1.886000037	-1.386999965
10.77900028	1.899999976	-1.363000035
10.77099991	1.888000011	-1.524999976
10.76900005	1.914000034	-1.491000056
10.77499962	1.949000001	-1.402999997
10.77799988	1.914999962	-1.575999975
10.77299976	1.855000019	-1.476999998
10.77799988	1.891000032	-1.381000042
10.77499962	1.904999971	-1.302999973
10.77299976	1.937999964	-1.366000056
10.77299976	1.973999977	-1.411000013
10.77099991	2.005000114	-1.383999944
10.76299953	1.986999989	-1.286999941
10.76799965	2.020999908	-1.320000052
10.76599979	2.00999999	-1.483999968
10.77400017	1.950999975	-1.463000059
10.7670002	1.988000035	-1.371000051
10.7670002	1.976999998	-1.447999954
10.76599979	1.917999983	-1.524000049
10.76299953	1.947000027	-1.444000006
10.76799965	1.957000017	-1.381000042
10.76799965	1.949000001	-1.427999973
10.7670002	1.934000015	-1.513000011
10.76200008	1.968000054	-1.432999969
10.76500034	2.003999949	-1.376999974
10.76399994	2.030999899	-1.368000031
10.76299953	2.063999891	-1.294999957
10.76399994	2.000999928	-1.43599999
10.77299976	2.003999949	-1.378999949
10.76599979	1.942000031	-1.35800004
10.77200031	1.922000051	-1.534000039
10.77600002	1.906999946	-1.462000012
10.77900028	1.879999995	-1.463000059
10.78199959	1.894999981	-1.363999963
10.78299999	1.929999948	-1.434000015
10.77400017	1.932000041	-1.379999995
10.77799988	1.906000018	-1.417000055
10.77499962	1.912999988	-1.442999959
10.77900028	1.940999985	-1.371999979
10.76900005	1.94599998	-1.296000004
10.77299976	1.968000054	-1.462000012
10.76500034	1.960000038	-1.373000026
10.76599979	1.968999982	-1.449000001
10.75699997	1.965999961	-1.353999972
10.76299953	1.993999958	-1.391000032
10.76099968	2.019999981	-1.322000027
10.75699997	2.03399992	-1.305999994
10.75800037	2.03399992	-1.486999989
10.76799965	2.042999983	-1.463999987
10.75599957	2.075999975	-1.422000051
10.79199982	2.065999985	-1.610999942
10.80700016	1.968000054	-1.626999974
10.79899979	1.907999992	-1.508999944
10.80700016	1.835000038	-1.422999978
10.79800034	1.764999986	-1.557000041
10.80300045	1.700000048	-1.480999947
10.80000019	1.713000059	-1.468999982
10.79300022	1.725000024	-1.398000002
10.77900028	1.697000027	-1.394999981
10.7670002	1.718999982	-1.399999976
10.76599979	1.748000026	-1.406999946
10.75500011	1.771000028	-1.373999953
10.75800037	1.794999957	-1.371999979
10.74800014	1.789999962	-1.463000059
10.75	1.786000013	-1.394000053
10.76000023	1.815000057	-1.39199996
10.76900005	1.827000022	-1.554999948
10.77099991	1.82099998	-1.503999949
10.77600002	1.845000029	-1.444000006
10.76000023	1.863000035	-1.417999983
10.75	1.893000007	-1.396999955
10.74300003	1.922999978	-1.335000038
10.75	1.955000043	-1.47300005
10.75800037	1.985999942	-1.394000053
10.76200008	2.002000093	-1.460999966
10.76500034	2.012000084	-1.450999975
10.76599979	1.952999949	-1.409999967
10.76900005	1.932000041	-1.330000043
10.76299953	1.958999991	-1.330000043
10.7670002	1.976999998	-1.496000051
10.76599979	1.957000017	-1.406000018
10.76799965	1.950999975	-1.363999963
10.76399994	1.97300005	-1.366000056
10.76900005	1.945000052	-1.536999941
10.76099968	1.976999998	-1.468000054
10.7670002	1.998000026	-1.442000031
10.80200005	1.927999973	-1.758999944
10.80300045	1.92900002	-2.131000042
10.80300045	1.92900002	-2.361999989
10.80300045	1.92900002	-2.272000074
10.8039999	1.929999948	-2.29399991
10.83600044	1.817000031	-2.063999891
10.83699989	1.815999985	-2.013999939
10.81999969	1.848999977	-1.968999982
10.81200027	1.786000013	-1.881000042
10.80200005	1.812000036	-1.83099997
10.79800034	1.807000041	-1.781000018
10.80200005	1.782999992	-1.723999977
10.79599953	1.812999964	-1.667999983
10.78999996	1.812000036	-1.582999945
10.7869997	1.840000033	-1.52699995
10.77200031	1.85800004	-1.501000047
10.77900028	1.883999944	-1.447999954
10.77999973	1.893000007	-1.513000011
10.78999996	1.879999995	-1.501000047
10.78499985	1.809999943	-1.868000031
10.7840004	1.799999952	-1.784999967
10.79599953	1.77699995	-1.703999996
10.80000019	1.80400002	-1.664999962
10.80300045	1.833999991	-1.610999942
10.80799961	1.860000014	-1.524999976
10.81200027	1.894999981	-1.542999983
10.81499958	1.925999999	-1.524999976
10.81400013	1.955000043	-1.462000012
10.81900024	1.978000045	-1.50999999
10.8210001	2.015000105	-1.590999961
10.82800007	2.042999983	-1.524000049
10.82299995	2.036000013	-1.491000056
10.81700039	2.039000034	-1.526000023
10.80900002	2.040999889	-1.587000012
10.81200027	2.040999889	-1.570000052
10.81000042	2.055000067	-1.478000045
10.80500031	1.986999989	-1.536999941
10.79500008	1.970999956	-1.565000057
10.79699993	1.952999949	-1.473999977
10.79199982	1.93900001	-1.493999958
10.7869997	1.942999959	-1.539999962
10.78899956	1.883000016	-1.498999953
10.78499985	1.886999965	-1.414999962
10.77900028	1.855999947	-1.468999982
10.77600002	1.787999988	-1.495000005
10.77600002	1.725000024	-1.508000016
10.77400017	1.748999953	-1.411999941
10.77400017	1.781999946	-1.378999949
10.77299976	1.792999983	-1.54400003
10.76900005	1.761000037	-1.462000012
10.77000046	1.786999941	-1.394000053
10.76500034	1.79400003	-1.373000026
10.76399994	1.800999999	-1.552000046
10.76000023	1.835000038	-1.481999993
10.7670002	1.866000056	-1.409999967
10.76399994	1.863999963	-1.393000007
10.76799965	1.889999986	-1.557999969
10.76500034	1.917000055	-1.462000012
10.76799965	1.927999973	-1.442999959
10.77000046	1.863000035	-1.513000011
10.76900005	1.845000029	-1.434000015
10.76500034	1.830000043	-1.41900003
10.76900005	1.794999957	-1.340000033
10.7670002	1.728999972	-1.34800005
10.76599979	1.708999991	-1.440999985
10.76900005	1.70599997	-1.425999999
10.76299953	1.730000019	-1.371999979
10.76599979	1.722000003	-1.376000047
10.75699997	1.697000027	-1.343000054
10.75899982	1.677999973	-1.421000004
10.75599957	1.702999949	-1.378999949
10.76099968	1.700000048	-1.412999988
10.76200008	1.712000012	-1.501999974
10.76900005	1.726999998	-1.460000038
10.77700043	1.746000051	-1.404999971
10.77600002	1.768000007	-1.432999969
10.77200031	1.786000013	-1.442999959
10.77000046	1.802999973	-1.40199995
10.77400017	1.822000027	-1.396999955
10.76399994	1.840999961	-1.389000058
10.76099968	1.822999954	-1.555999994
10.75800037	1.84800005	-1.468000054
10.76200008	1.860000014	-1.373000026
10.76500034	1.886999965	-1.554999948
10.76000023	1.906000018	-1.476999998
10.75500011	1.937000036	-1.434999943
10.7510004	1.973999977	-1.366999984
10.74199963	2.012000084	-1.274000049
10.73499966	2.036000013	-1.343999982
10.72599983	2.065000057	-1.307000041
10.72099972	2.105000019	-1.246999979
10.7159996	2.13499999	-1.149000049
10.7510004	2.072000027	-1.475000024
10.7510004	2.073999882	-1.904999971
10.77799988	1.958999991	-1.621000051
10.77799988	1.960000038	-2.038000107
10.74400043	1.978999972	-2.013000011
10.74199963	2.013000011	-1.968999982
10.73700047	2.039999962	-1.934999943
10.73900032	2.053999901	-1.88499999
10.73900032	2.065000057	-1.835000038
10.73799992	2.085999966	-1.784999967
10.74100018	2.118999958	-1.735000014
10.73600006	2.151000023	-1.69599998
10.77000046	2.141000032	-1.60800004
10.77000046	2.144000053	-1.968999982
10.77000046	2.147000074	-2.164999962
10.77000046	2.150000095	-2.263000011
10.77000046	2.153000116	-2.187000036
10.77000046	2.154999971	-2.095999956
10.78999996	2.035000086	-1.815000057
10.79599953	1.949000001	-1.588000059
10.79699993	1.871999979	-1.453999996
10.79800034	1.866000056	-1.450000048
10.79800034	1.860000014	-1.473999977
10.79599953	1.825000048	-1.550999999
10.79699993	1.763000011	-1.521999955
10.79800034	1.764000058	-1.442999959
10.80700016	1.754999995	-1.608999968
10.8039999	1.774999976	-1.593000054
10.8039999	1.809999943	-1.5
10.80099964	1.802999973	-1.452999949
10.79800034	1.787999988	-1.491000056
10.79300022	1.771000028	-1.559999943
10.79899979	1.802999973	-1.49000001
10.8039999	1.825999975	-1.468000054
10.80300045	1.789999962	-1.480000019
10.81099987	1.776000023	-1.656000018
10.81099987	1.809000015	-1.58099997
10.79699993	1.728999972	-2.030999899
10.78999996	1.648000002	-2.180000067
10.79699993	1.648000002	-2.130000114
10.80900002	1.674999952	-2.089999914
10.8210001	1.674000025	-2.039999962
10.82499981	1.697999954	-1.99000001
10.80900002	1.717000008	-1.962000012
10.81999969	1.733999968	-1.937000036
10.80300045	1.75	-1.911999941
10.82600021	1.769000053	-1.886000037
10.84500027	1.789999962	-1.855999947
10.81999969	1.812000036	-1.825000048
10.80200005	1.832000017	-1.796000004
10.79199982	1.850999951	-1.771000028
10.7840004	1.886999965	-1.722000003
10.7869997	1.907999992	-1.694000006
10.81799984	1.932000041	-1.662999988
10.79699993	1.952000022	-1.595000029
10.81799984	1.988999963	-1.542000055
10.81799984	1.991000056	-1.950999975
10.81799984	1.991999984	-2.25999999
10.81900024	1.993999958	-2.513999939
10.81900024	1.995000005	-2.59800005
10.81999969	1.996999979	-2.548000097
10.80300045	2.023999929	-2.512000084
10.80000019	2.052000046	-2.461999893
10.79699993	2.079999924	-2.427000046
10.79599953	2.059000015	-2.377000093
10.78899956	2.085000038	-2.326999903
10.78600025	2.022000074	-2.237999916
10.78299999	2.028000116	-2.187999964
10.77999973	2.059999943	-2.138000011
10.77600002	2.002000093	-2.056999922
10.78100014	1.940999985	-1.965000033
10.78899956	1.909000039	-1.914999962
10.79399967	1.92900002	-1.86500001
10.79699993	1.960999966	-1.822000027
10.78899956	1.975999951	-1.768000007
10.78600025	1.978999972	-1.718000054
10.7869997	2.003999949	-1.667999983
10.77499962	2.028000116	-1.618000031
10.77700043	2.042000055	-1.559999943
10.7840004	2.039000034	-1.475999951
10.79100037	2.065999985	-1.427999973
10.79899979	2.006000042	-1.707000017
10.81400013	2.020999908	-1.618000031
10.8210001	2.013000011	-1.527999997
10.82999992	2.042000055	-1.513000011
10.82499981	2.072000027	-1.478000045
10.8210001	2.092999935	-1.452999949
10.81400013	2.112999916	-1.427999973
10.81000042	2.134000063	-1.402999997
10.81099987	2.154999971	-1.378000021
10.81799984	2.176000118	-1.353000045
10.83100033	2.197000027	-1.327999949
10.83699989	2.219000101	-1.277999997
10.84599972	2.24000001	-1.266000032
10.84700012	2.263000011	-1.358999968
10.85700035	2.285000086	-1.333999991
10.86200047	2.318000078	-1.376000047
10.85599995	2.345000029	-1.333999991
10.8579998	2.378000021	-1.258999944
10.86299992	2.407999992	-1.297999978
10.875	2.447999954	-1.453999996
10.8760004	2.486000061	-1.386999965
10.88199997	2.430000067	-1.496999979
10.88899994	2.436000109	-1.5
10.88300037	2.355999947	-1.623000026
10.87100029	2.269000053	-1.406999946
10.85999966	2.308000088	-1.386999965
10.85299969	2.309999943	-1.42900002
10.84599972	2.282000065	-1.470000029
10.83399963	2.28399992	-1.503999949
10.82400036	2.272000074	-1.414999962
10.81400013	2.295000076	-1.327999949
10.8039999	2.289000034	-1.491999984
10.80099964	2.290999889	-1.399999976
10.79800034	2.301000118	-1.355999947
10.79699993	2.319999933	-1.319000006
10.80000019	2.295000076	-1.483999968
10.80000019	2.263000011	-1.396999955
10.79899979	2.262000084	-1.351999998
10.79899979	2.197999954	-1.453999996
10.79500008	2.190999985	-1.493000031
10.79399967	2.221999884	-1.398000002
10.79100037	2.24000001	-1.305999994
10.79800034	2.210999966	-1.485000014
10.80200005	2.151000023	-1.434999943
10.80900002	2.124000072	-1.501999974
10.81299973	2.088000059	-1.47300005
10.81700039	2.095000029	-1.465000033
10.81000042	2.058000088	-1.526000023
10.81000042	2.09100008	-1.449000001
10.81000042	2.10800004	-1.40199995
10.8039999	2.095000029	-1.440999985
10.79599953	2.066999912	-1.603999972
10.78999996	2.102999926	-1.554999948
10.79599953	2.13499999	-1.49000001
10.79199982	2.107000113	-1.453999996
10.79300022	2.107000113	-1.542000055
10.79500008	2.072999954	-1.503000021
10.8039999	2.082000017	-1.462000012
10.80300045	2.115999937	-1.422000051
10.78899956	2.131000042	-1.440000057
10.78999996	2.165999889	-1.496000051
10.7840004	2.188999891	-1.424999952
10.78600025	2.167000055	-1.503000021
10.78199959	2.138999939	-1.534999967
10.78600025	2.148000002	-1.455000043
10.78600025	2.160000086	-1.391000032
10.78600025	2.135999918	-1.554999948
10.79300022	2.138999939	-1.534999967
10.79899979	2.118000031	-1.48300004
10.80300045	2.128000021	-1.396000028
10.80000019	2.147000074	-1.412999988
10.8039999	2.117000103	-1.580000043
10.80200005	2.118000031	-1.491999984
10.80099964	2.131999969	-1.394000053
10.79199982	2.16899991	-1.319000006
10.78600025	2.109999895	-1.460999966
10.79199982	2.099999905	-1.416000009
10.79199982	2.086999893	-1.424999952
10.79300022	2.082999945	-1.485000014
10.7869997	2.10800004	-1.386999965
10.7869997	2.112999916	-1.424999952
10.78100014	2.138000011	-1.355000019
10.77400017	2.140000105	-1.432999969
10.77400017	2.154000044	-1.378999949
10.77999973	2.128000021	-1.399999976
10.7869997	2.108999968	-1.485000014
10.78199959	2.092999935	-1.491000056
10.78299999	2.073999882	-1.422999978
10.77999973	2.111000061	-1.381000042
10.78199959	2.079999924	-1.376000047
10.78100014	2.012000084	-1.496000051
10.78600025	2.019999981	-1.417999983
10.78800011	2.049999952	-1.340000033
10.78899956	2.062999964	-1.50999999
10.78499985	2.085000038	-1.419999957
10.78100014	2.088999987	-1.35800004
10.7840004	2.086999893	-1.383000016
10.78299999	2.053999901	-1.549999952
10.78100014	2.055999994	-1.470000029
10.7840004	2.069999933	-1.401000023
10.78199959	2.059000015	-1.475000024
10.78999996	2.082999945	-1.406999946
10.79199982	2.022000074	-1.511000037
10.79699993	2.046000004	-1.463000059
10.79399967	2.076999903	-1.38499999
10.79399967	2.112999916	-1.43900001
10.79199982	2.118000031	-1.360999942
10.78800011	2.131000042	-1.26699996
10.7840004	2.138999939	-1.440000057
10.78100014	2.105999947	-1.473999977
10.78199959	2.119999886	-1.414000034
10.78199959	2.101000071	-1.332000017
10.77799988	2.082999945	-1.5
10.77400017	2.102999926	-1.434000015
10.77700043	2.104000092	-1.388000011
10.77600002	2.079999924	-1.416000009
10.77799988	2.085000038	-1.383999944
10.77900028	2.068000078	-1.480999947
10.78100014	2.066999912	-1.389999986
10.77799988	2.079999924	-1.386999965
10.77700043	2.055000067	-1.468999982
10.77700043	2.065999985	-1.462000012
10.77499962	2.101000071	-1.361999989
10.77999973	2.085999966	-1.381999969
10.77400017	2.055000067	-1.542999983
10.77600002	2.065999985	-1.445000052
10.77799988	2.042999983	-1.345000029
10.77700043	2.040999889	-1.506999969
10.77299976	2.036000013	-1.450000048
10.77200031	2.005000114	-1.42900002
10.77600002	2.039999962	-1.351999998
10.77299976	2.036000013	-1.51699996
10.77400017	2.052999973	-1.491999984
10.77799988	2.025000095	-1.424000025
10.78100014	2.042000055	-1.389000058
10.77999973	1.981999993	-1.503000021
10.77799988	2.015000105	-1.444000006
10.78199959	2.009000063	-1.375
10.7869997	1.945000052	-1.445000052
10.78999996	1.927999973	-1.605999947
10.79199982	1.917000055	-1.552999973
10.79399967	1.937000036	-1.491000056
10.78499985	1.967000008	-1.424000025
10.77900028	1.963000059	-1.468000054
10.78100014	1.980999947	-1.485000014
10.78199959	2.01699996	-1.398000002
10.77700043	2.01699996	-1.447999954
10.77299976	1.99000001	-1.518000007
10.77400017	1.99000001	-1.463999987
10.76799965	2.006000042	-1.376000047
10.77000046	1.975000024	-1.44599998
10.77099991	1.960000038	-1.50999999
10.77799988	1.945000052	-1.475000024
10.77700043	1.970999956	-1.406999946
10.77499962	1.904999971	-1.457000017
10.77700043	1.901000023	-1.460999966
10.78600025	1.925999999	-1.414000034
10.77900028	1.957000017	-1.394000053
10.77900028	1.95599997	-1.427000046
10.79300022	1.973999977	-1.445000052
10.80799961	1.991000056	-1.404000044
10.80799961	1.991000056	-1.567000031
10.80900002	1.99000001	-1.496999979
10.80900002	1.99000001	-1.450999975
10.80900002	1.988999963	-1.404999971
10.80900002	1.988000035	-1.592000008
10.81000042	1.988000035	-1.5
10.81000042	1.986999989	-1.414000034
10.81000042	1.986999989	-1.406000018
10.81000042	1.985999942	-1.414000034
10.81099987	1.985999942	-1.470999956
10.81099987	1.985000014	-1.383000016
10.81099987	1.985000014	-1.457000017
10.81099987	1.983999968	-1.422999978
10.81200027	1.98300004	-1.504999995
10.81200027	1.98300004	-1.411999941
10.81200027	1.981999993	-1.465999961
10.81200027	1.981999993	-1.45599997
10.77600002	1.878999949	-1.199000001
10.78299999	1.894999981	-1.312999964
10.79300022	1.911999941	-1.407999992
10.7329998	1.781000018	-1.164000034
10.72500038	1.75999999	-1.141000032
10.72500038	1.684999943	-1.108999968
10.72999954	1.687000036	-1.286000013
10.72099972	1.616000056	-1.235000014
10.72799969	1.613999963	-1.18599999
10.72799969	1.575000048	-1.116000056
10.72700024	1.592000008	-1.279999971
10.72799969	1.610999942	-1.45599997
10.72000027	1.623000026	-1.406000018
10.72299957	1.654999971	-1.338999987
10.72500038	1.636000037	-1.243999958
10.72999954	1.659000039	-1.371999979
10.73600006	1.672999978	-1.312999964
10.74100018	1.690999985	-1.294999957
10.74400043	1.710999966	-1.412999988
10.74699974	1.728999972	-1.442000031
10.75599957	1.746999979	-1.394999981
10.75800037	1.764000058	-1.351999998
10.75699997	1.761999965	-1.440999985
10.75599957	1.786000013	-1.355000019
10.76000023	1.817999959	-1.356999993
10.76799965	1.827999949	-1.422000051
10.76900005	1.845000029	-1.513000011
10.77600002	1.876999974	-1.453999996
10.77700043	1.904000044	-1.450000048
10.77400017	1.875	-1.444000006
10.76099968	1.878999949	-1.493000031
10.76200008	1.881999969	-1.396999955
10.76500034	1.917999983	-1.407999992
10.76399994	1.952999949	-1.404999971
10.75899982	1.980000019	-1.452000022
10.76500034	1.986999989	-1.406000018
10.7670002	1.968999982	-1.388000011
10.76900005	1.952999949	-1.440999985
10.77299976	1.991000056	-1.38499999
10.76799965	2.006000042	-1.289000034
10.77000046	1.978999972	-1.452000022
10.7670002	1.995000005	-1.620000005
10.77099991	2.003000021	-1.534000039
10.7670002	1.975999951	-1.470999956
10.76599979	1.988999963	-1.401000023
10.76799965	1.991000056	-1.460000038
10.76299953	1.985999942	-1.393000007
10.76399994	2.017999887	-1.332999945
10.75899982	1.991000056	-1.424999952
10.76599979	2.007999897	-1.396999955
10.76000023	1.995000005	-1.297999978
10.76099968	2.019999981	-1.361999989
10.75599957	1.960000038	-1.42900002
10.76200008	1.980000019	-1.338000059
10.75899982	1.991999984	-1.319000006
10.76399994	1.980000019	-1.404999971
10.7670002	2.003000021	-1.432999969
10.7670002	1.985999942	-1.401000023
10.76799965	2.015000105	-1.333999991
10.76399994	1.980000019	-1.424999952
10.76399994	1.95599997	-1.457999945
10.77000046	1.99000001	-1.411999941
10.76799965	1.930999994	-1.404999971
10.77299976	1.937999964	-1.48300004
10.77200031	1.924999952	-1.491999984
10.77000046	1.909000039	-1.40199995
10.77499962	1.944000006	-1.414999962
10.77700043	1.963000059	-1.43900001
10.77499962	1.958999991	-1.453999996
10.78199959	1.981999993	-1.424000025
10.78499985	2.003999949	-1.463000059
10.7840004	2.013000011	-1.524999976
10.77600002	2.006999969	-1.508999944
10.78100014	2.040999889	-1.432999969
10.76799965	2.030999899	-1.399000049
10.76799965	2.010999918	-1.559000015
10.76500034	1.98300004	-1.467000008
10.77099991	1.970999956	-1.368000031
10.77000046	1.988999963	-1.427999973
10.77499962	1.97300005	-1.496999979
10.77700043	1.960000038	-1.434000015
10.77900028	1.996000051	-1.404999971
10.77900028	2.015000105	-1.452000022
10.77299976	1.950999975	-1.488000035
10.77200031	1.952999949	-1.399000049
10.77099991	1.988999963	-1.383000016
10.77200031	1.952999949	-1.547000051
10.77000046	1.957999945	-1.457000017
10.77600002	1.988000035	-1.409999967
10.77499962	2	-1.393000007
10.77799988	1.985999942	-1.585999966
10.77700043	2.005000114	-1.523000002
10.77900028	2.017999887	-1.447000027
10.77900028	1.957999945	-1.47300005
10.77799988	1.970999956	-1.547000051
10.78100014	1.968000054	-1.468000054
10.78299999	1.995000005	-1.424999952
10.78299999	1.927000046	-1.458999991
10.77600002	1.957000017	-1.442000031
10.77600002	1.950000048	-1.432999969
10.77499962	1.983999968	-1.427999973
10.77299976	1.960000038	-1.605999947
10.77099991	1.970999956	-1.549999952
10.77299976	1.978000045	-1.467000008
10.77499962	1.962000012	-1.434000015
10.77700043	1.972000003	-1.593999982
10.77799988	1.98300004	-1.521000028
10.77400017	1.968999982	-1.427999973
10.77099991	1.909000039	-1.43900001
10.76399994	1.921000004	-1.45599997
10.77099991	1.921000004	-1.437000036
10.77299976	1.947000027	-1.363999963
10.77000046	1.944000006	-1.427999973
10.77299976	1.94599998	-1.523000002
10.77299976	1.960999966	-1.424999952
10.77200031	1.991999984	-1.434000015
10.77299976	1.972000003	-1.488999963
10.77999973	1.968999982	-1.453999996
10.77499962	1.99000001	-1.360000014
10.77499962	2.013000011	-1.417999983
10.77600002	1.940999985	-1.565999985
10.77799988	1.916000009	-1.475999951
10.77700043	1.940000057	-1.394999981
10.77799988	1.945000052	-1.379999995
10.77099991	1.907999992	-1.569000006
10.77299976	1.940000057	-1.485000014
10.77299976	1.942000031	-1.39199996
10.7670002	1.957000017	-1.462000012
10.77600002	1.960999966	-1.465999961
10.77299976	1.978999972	-1.399000049
10.77700043	2.013999939	-1.447000027
10.77400017	1.953999996	-1.483999968
10.78199959	1.947000027	-1.472000003
10.78199959	1.94599998	-1.393000007
10.78299999	1.949000001	-1.555999994
10.77099991	1.932000041	-1.542000055
10.77799988	1.953999996	-1.460000038
10.77000046	1.99000001	-1.376999974
10.76599979	1.925999999	-1.524999976
10.76500034	1.963000059	-1.43900001
10.77900028	1.952000022	-1.444000006
10.77799988	1.965999961	-1.442999959
10.77200031	1.972000003	-1.493000031
10.77000046	1.970999956	-1.401000023
10.77400017	2.003999949	-1.342000008
10.77700043	1.944000006	-1.43900001
10.77000046	1.932000041	-1.45599997
10.77799988	1.967000008	-1.472000003
10.77900028	2.003999949	-1.38499999
10.77900028	1.988999963	-1.452000022
10.77299976	1.92900002	-1.427999973
10.77499962	1.932000041	-1.453999996
10.77200031	1.958999991	-1.363000035
10.77000046	1.942000031	-1.524000049
10.77099991	1.927000046	-1.450000048
10.77099991	1.962000012	-1.406999946
10.77000046	1.968000054	-1.370000005
10.77200031	1.940999985	-1.407999992
10.77000046	1.91900003	-1.49000001
10.77099991	1.937000036	-1.398000002
10.77299976	1.90199995	-1.427000046
10.77000046	1.93599999	-1.478000045
10.77200031	1.962000012	-1.414999962
10.77000046	1.980000019	-1.353000045
10.77600002	2.003999949	-1.526000023
10.77400017	1.980000019	-1.539999962
10.77700043	1.983999968	-1.44599998
10.76599979	1.978999972	-1.355999947
10.76900005	1.965000033	-1.521999955
10.76500034	1.955000043	-1.43900001
10.77299976	1.94599998	-1.381999969
10.77600002	1.975000024	-1.440000057
10.77400017	1.968999982	-1.498000026
10.77900028	1.968000054	-1.422999978
10.77900028	1.944000006	-1.401000023
10.77900028	1.944000006	-1.393000007
10.77700043	1.967000008	-1.562000036
10.77900028	1.965000033	-1.468000054
10.77200031	1.993999958	-1.414000034
10.77200031	2.030999899	-1.575999975
10.76500034	2.03399992	-1.483999968
10.77000046	1.970999956	-1.49000001
10.77299976	1.988000035	-1.411999941
10.77600002	1.924999952	-1.57099998
10.77799988	1.95599997	-1.491000056
10.77799988	1.952999949	-1.432000041
10.77200031	1.972000003	-1.360999942
10.77299976	1.962000012	-1.546000004
10.77499962	1.998999953	-1.458999991
10.77400017	2.029000044	-1.371000051
10.77099991	2.020999908	-1.536999941
10.76900005	1.960000038	-1.524000049
10.77900028	1.973999977	-1.453999996
10.77600002	1.906999946	-1.422999978
10.77600002	1.901000023	-1.470000029
10.76900005	1.934999943	-1.491999984
10.77200031	1.940999985	-1.40199995
10.77099991	1.940000057	-1.470000029
10.77299976	1.922000051	-1.513000011
10.77700043	1.952000022	-1.432000041
10.77900028	1.965000033	-1.422000051
10.77799988	1.973999977	-1.404999971
10.77799988	1.95599997	-1.5
10.77900028	1.993000031	-1.422000051
10.78299999	2.01699996	-1.422999978
10.78100014	2.019999981	-1.386000037
10.77999973	1.960000038	-1.514999986
10.77799988	1.996000051	-1.430999994
10.77700043	1.998999953	-1.417999983
10.7670002	1.934999943	-1.49000001
10.76399994	1.940999985	-1.437999964
10.76599979	1.975000024	-1.345000029
10.77099991	1.98300004	-1.511999965
10.76799965	2.002000093	-1.412999988
10.76799965	1.98300004	-1.450999975
10.76599979	2.00999999	-1.353999972
10.77000046	1.975999951	-1.521999955
10.7670002	2	-1.422999978
10.7670002	1.995000005	-1.394999981
10.76599979	2.006999969	-1.373999953
10.76299953	1.976999998	-1.432000041
10.76099968	2.013000011	-1.373999953
10.76399994	2.040999889	-1.32099998
10.76900005	2.068000078	-1.449000001
10.77000046	2.079999924	-1.514999986
10.76399994	2.094000101	-1.425999999
10.76799965	2.082000017	-1.378000021
10.77299976	2.061000109	-1.539000034
10.76900005	1.998000026	-1.504999995
10.76900005	1.980000019	-1.495000005
10.77200031	1.957999945	-1.417999983
10.76799965	1.896000028	-1.486999989
10.76599979	1.927999973	-1.401000023
10.77000046	1.95599997	-1.363000035
10.76200008	1.993000031	-1.284999967
10.76599979	1.967000008	-1.450999975
10.76599979	2.002000093	-1.434000015
10.76599979	2.029000044	-1.340999961
10.76399994	2.048000097	-1.366999984
10.76399994	2.036999941	-1.440000057
10.76299953	2.000999928	-1.424999952
10.76799965	1.988000035	-1.437000036
10.76099968	1.995000005	-1.399000049
10.76200008	1.995000005	-1.455000043
10.76099968	2.01699996	-1.455000043
10.76399994	2.003999949	-1.381999969
10.76200008	1.975999951	-1.389000058
10.76299953	1.942000031	-1.472000003
10.77000046	1.937000036	-1.379999995
10.77299976	1.921000004	-1.399000049
10.76799965	1.934999943	-1.470999956
10.76799965	1.937999964	-1.473999977
10.76599979	1.952999949	-1.378999949
10.76799965	1.976999998	-1.42900002
10.76799965	1.958999991	-1.590999961
10.7670002	1.968000054	-1.503999949
10.76799965	1.976999998	-1.422999978
10.77000046	1.996999979	-1.370000005
10.77200031	1.975000024	-1.536000013
10.76900005	1.996999979	-1.463000059
10.76599979	1.981999993	-1.376999974
10.76200008	1.993000031	-1.447999954
10.77099991	1.930999994	-1.542999983
10.77299976	1.949000001	-1.460000038
10.77600002	1.960999966	-1.404000044
10.77400017	1.97300005	-1.493999958
10.77700043	1.937999964	-1.470000029
10.78100014	1.963999987	-1.432000041
10.77799988	1.952999949	-1.501000047
10.77499962	1.980999947	-1.406000018
10.77799988	1.998999953	-1.480000019
10.77400017	1.993000031	-1.381000042
10.77700043	2.020999908	-1.430999994
10.76599979	2.023000002	-1.389999986
10.76900005	2.032000065	-1.396999955
10.76799965	2.013999939	-1.375
10.77099991	2.000999928	-1.434000015
10.77400017	2.017999887	-1.440999985
10.77200031	1.957000017	-1.363999963
10.77499962	1.934999943	-1.416000009
10.77999973	1.91900003	-1.605000019
10.77200031	1.955000043	-1.511000037
10.77700043	1.973999977	-1.432999969
10.77400017	1.909000039	-1.43900001
10.77799988	1.919999957	-1.49000001
10.77000046	1.955000043	-1.404999971
10.77499962	1.947999954	-1.429999948
10.77400017	1.957000017	-1.529999971
10.77700043	1.934000015	-1.488000035
10.77700043	1.965999961	-1.40199995
10.78100014	1.988999963	-1.360000014
10.78100014	1.995000005	-1.524000049
10.78199959	1.988000035	-1.434999943
10.78100014	1.981999993	-1.358999968
10.78100014	1.978999972	-1.429999948
10.77900028	1.967000008	-1.49000001
10.77200031	1.980999947	-1.493999958
10.77700043	1.978999972	-1.412999988
10.77499962	1.91900003	-1.467000008
10.78199959	1.932999969	-1.49000001
10.7840004	1.912999988	-1.425999999
10.78199959	1.944000006	-1.396999955
10.77900028	1.980000019	-1.452000022
10.77499962	1.919999957	-1.506999969
10.78100014	1.932999969	-1.432999969
10.77700043	1.965999961	-1.398000002
10.77700043	2	-1.485999942
10.77499962	2.013000011	-1.388000011
10.77099991	1.934999943	-1.444000006
10.77299976	1.947000027	-1.457999945
10.77000046	1.957000017	-1.476999998
10.77700043	1.952000022	-1.396999955
10.77499962	1.937000036	-1.381999969
10.77299976	1.960000038	-1.432000041
10.77000046	1.92900002	-1.480999947
10.77000046	1.963000059	-1.412999988
10.76799965	1.998999953	-1.386000037
10.76399994	1.976999998	-1.55400002
10.7670002	1.973999977	-1.47300005
10.76799965	1.995000005	-1.411999941
10.77499962	1.98300004	-1.425999999
10.77600002	1.980999947	-1.485000014
10.77700043	1.972000003	-1.424000025
10.77099991	1.909000039	-1.348999977
10.77299976	1.937999964	-1.416000009
10.77099991	1.949000001	-1.39199996
10.77600002	1.980999947	-1.40199995
10.77499962	1.978999972	-1.407999992
10.77200031	1.942000031	-1.467000008
10.77499962	1.963999987	-1.429999948
10.77799988	1.929999948	-1.419999957
10.77099991	1.917000055	-1.506000042
10.77200031	1.909999967	-1.406000018
10.77499962	1.924000025	-1.427999973
10.77799988	1.906999946	-1.424000025
10.77299976	1.902999997	-1.498000026
10.77499962	1.917999983	-1.475999951
10.77000046	1.927999973	-1.383999944
10.77299976	1.94599998	-1.437000036
10.77600002	1.937000036	-1.536999941
10.77700043	1.92900002	-1.462000012
10.77700043	1.917999983	-1.440999985
10.77600002	1.907999992	-1.394999981
10.76900005	1.904000044	-1.565000057
10.76900005	1.937000036	-1.488999963
10.77299976	1.970999956	-1.41900003
10.77200031	1.965000033	-1.58099997
10.76900005	1.940000057	-1.491000056
10.77299976	1.955000043	-1.404999971
10.77299976	1.968000054	-1.401000023
10.77799988	1.937999964	-1.562000036
10.78299999	1.967000008	-1.513000011
10.77900028	1.991999984	-1.421000004
10.77299976	1.960999966	-1.425999999
10.76799965	1.963000059	-1.585999966
10.76599979	1.995000005	-1.539999962
10.77099991	2.013000011	-1.45599997
10.77099991	2.012000084	-1.450000048
10.77200031	1.985999942	-1.534000039
10.77799988	2.007999897	-1.455000043
10.77400017	1.998999953	-1.378000021
10.76799965	1.980000019	-1.470999956
10.76599979	1.991000056	-1.411000013
10.76299953	1.975000024	-1.422000051
10.7670002	2.007999897	-1.368999958
10.7670002	1.976999998	-1.412999988
10.76399994	1.98300004	-1.378000021
10.76399994	2.01699996	-1.338000059
10.76500034	1.95599997	-1.463000059
10.7670002	1.945000052	-1.455000043
10.77000046	1.950999975	-1.465000033
10.76799965	1.972000003	-1.368000031
10.76000023	1.944000006	-1.440999985
10.75500011	1.940999985	-1.511000037
10.75800037	1.965000033	-1.450999975
10.76000023	1.998000026	-1.378000021
10.76599979	1.985999942	-1.460999966
10.76599979	2.006000042	-1.38499999
10.76500034	2.005000114	-1.343999982
10.76599979	2.013000011	-1.383000016
10.76599979	2.017999887	-1.478000045
10.76500034	2.036000013	-1.381000042
10.76099968	2.020999908	-1.355999947
10.75699997	1.960000038	-1.506999969
10.76000023	1.996999979	-1.444000006
10.77400017	2.029000044	-1.371000051
10.77799988	2.009000063	-1.447999954
10.77799988	1.998999953	-1.616999984
10.77600002	1.967000008	-1.547000051
10.77299976	1.983999968	-1.463000059
10.77200031	2.003000021	-1.442999959
10.76200008	2.038000107	-1.373000026
10.77000046	2.036000013	-1.399000049
10.77099991	2.025000095	-1.376999974
10.77900028	1.955000043	-1.54400003
10.78100014	1.922999978	-1.486999989
10.77700043	1.911000013	-1.396000028
10.77299976	1.901000023	-1.440999985
10.76900005	1.88499999	-1.501999974
10.7670002	1.909000039	-1.411000013
10.76500034	1.898000002	-1.315000057
10.76000023	1.901000023	-1.30400002
10.76299953	1.873000026	-1.496000051
10.76200008	1.899000049	-1.399999976
10.77099991	1.909999967	-1.429999948
10.76900005	1.894000053	-1.511000037
10.77099991	1.898000002	-1.416000009
10.77000046	1.92900002	-1.353000045
10.7670002	1.866000056	-1.453999996
10.76500034	1.883999944	-1.417999983
10.76200008	1.879999995	-1.36500001
10.76000023	1.893000007	-1.345999956
10.76200008	1.828999996	-1.429999948
10.75899982	1.819000006	-1.386000037
10.76000023	1.845000029	-1.34800005
10.75899982	1.855999947	-1.368999958
10.76099968	1.845000029	-1.465000033
10.76299953	1.837000012	-1.368000031
10.76000023	1.871999979	-1.375
10.76599979	1.896000028	-1.393000007
10.76500034	1.871999979	-1.388000011
10.77200031	1.835999966	-1.444000006
10.7670002	1.863000035	-1.347000003
10.76200008	1.835000038	-1.519999981
10.75899982	1.868000031	-1.427999973
10.75699997	1.886000037	-1.337000012
10.7489996	1.883000016	-1.368000031
10.75199986	1.873999953	-1.463000059
10.75599957	1.81099999	-1.368000031
10.75899982	1.847000003	-1.366000056
10.75599957	1.881999969	-1.360999942
10.75500011	1.847000003	-1.524999976
10.74699974	1.863999963	-1.453999996
10.7510004	1.827000022	-1.376999974
10.74100018	1.820000052	-1.54400003
10.74100018	1.786000013	-1.481999993
10.75	1.812000036	-1.40199995
10.75399971	1.840999961	-1.320000052
10.75300026	1.866999984	-1.394000053
10.7510004	1.848999977	-1.307000041
10.74300003	1.879999995	-1.279000044
10.75	1.84800005	-1.468999982
10.75599957	1.875	-1.381999969
10.76200008	1.815000057	-1.366999984
10.75899982	1.817000031	-1.340999961
10.7489996	1.745000005	-1.42900002
10.7489996	1.776000023	-1.340000033
10.74499989	1.789000034	-1.261999965
10.74300003	1.815000057	-1.434000015
10.7510004	1.789000034	-1.43599999
10.75300026	1.817999959	-1.356999993
10.75800037	1.809999943	-1.394000053
10.76399994	1.80400002	-1.470000029
10.76099968	1.837000012	-1.389000058
10.76200008	1.856999993	-1.307999969
10.76500034	1.856999993	-1.394000053
10.76099968	1.825999975	-1.56099999
10.76200008	1.840999961	-1.5
10.75899982	1.853999972	-1.404000044
10.75800037	1.830000043	-1.409999967
10.75800037	1.817000031	-1.33099997
10.75599957	1.84800005	-1.286000013
10.76200008	1.781000018	-1.373999953
10.76799965	1.700000048	-1.496999979
10.76200008	1.715999961	-1.417000055
10.76399994	1.735000014	-1.363000035
10.75500011	1.754999995	-1.383000016
10.75500011	1.782999992	-1.360000014
10.76299953	1.804999948	-1.315999985
10.76500034	1.828999996	-1.345000029
10.76900005	1.858999968	-1.488000035
10.76099968	1.881999969	-1.455000043
10.76000023	1.911000013	-1.386000037
10.75899982	1.940999985	-1.371999979
10.75800037	1.907999992	-1.468000054
10.76000023	1.924000025	-1.368999958
10.76299953	1.932000041	-1.343000054
10.76000023	1.934000015	-1.355000019
10.75300026	1.968999982	-1.31400001
10.74300003	2.000999928	-1.245000005
10.74100018	2.00999999	-1.277999997
10.75399971	1.937999964	-1.44599998
10.75899982	1.873000026	-1.41900003
10.76000023	1.898000002	-1.366999984
10.75500011	1.930999994	-1.345999956
10.75800037	1.968000054	-1.404999971
10.76299953	1.973999977	-1.41900003
10.76399994	2.000999928	-1.353999972
10.76000023	2.013000011	-1.373000026
10.76500034	2.01699996	-1.371999979
10.7670002	1.985999942	-1.414000034
10.7670002	2.006000042	-1.319000006
10.76500034	1.94599998	-1.338000059
10.76099968	1.942000031	-1.498999953
10.75599957	1.976999998	-1.444000006
10.75399971	2.010999918	-1.388000011
10.75399971	1.991000056	-1.485000014
10.75800037	1.929999948	-1.472000003
10.75899982	1.896000028	-1.378999949
10.76900005	1.835999966	-1.457999945
10.76900005	1.771999955	-1.498999953
10.77099991	1.789999962	-1.546000004
10.77499962	1.804999948	-1.463000059
10.77499962	1.797999978	-1.470000029
10.77000046	1.822000027	-1.442000031
10.75800037	1.851999998	-1.366999984
10.75	1.878999949	-1.319000006
10.7489996	1.904000044	-1.327999949
10.74600029	1.916000009	-1.315000057
10.7510004	1.927000046	-1.343000054
10.7510004	1.889999986	-1.317999959
10.7489996	1.873000026	-1.49000001
10.75399971	1.805999994	-1.458999991
10.75500011	1.745000005	-1.360000014
10.76099968	1.728000045	-1.375
10.75699997	1.661000013	-1.386000037
10.7510004	1.692000031	-1.404000044
10.7489996	1.687999964	-1.319000006
10.73200035	1.702999949	-1.291000009
10.72099972	1.717000008	-1.343000054
10.7159996	1.697000027	-1.271000028
10.72299957	1.677999973	-1.241999984
10.7329998	1.600999951	-1.261999965
10.73400021	1.536000013	-1.350999951
10.73700047	1.559000015	-1.309000015
10.73099995	1.567000031	-1.218000054
10.72599983	1.575000048	-1.27699995
10.73099995	1.600999951	-1.355999947
10.72399998	1.629999995	-1.291000009
10.72500038	1.649000049	-1.292999983
10.71700001	1.667000055	-1.302000046
10.72200012	1.684000015	-1.264999986
10.73700047	1.690000057	-1.302999973
10.74199963	1.654999971	-1.335000038
10.74499989	1.644000053	-1.378999949
10.7489996	1.674000025	-1.350000024
10.75300026	1.66900003	-1.271999955
10.75800037	1.697000027	-1.337000012
10.76299953	1.666000009	-1.508000016
10.76299953	1.672999978	-1.432000041
10.76500034	1.694000006	-1.338000059
10.75599957	1.720000029	-1.371999979
10.75399971	1.753999949	-1.363000035
10.75199986	1.776000023	-1.317000031
10.75300026	1.81099999	-1.470999956
10.74100018	1.843999982	-1.375
10.7489996	1.81099999	-1.394999981
10.74600029	1.828999996	-1.296000004
10.75399971	1.76699996	-1.376000047
10.74699974	1.77699995	-1.35800004
10.75199986	1.764000058	-1.404999971
10.76399994	1.699000001	-1.327999949
10.7670002	1.692000031	-1.503999949
10.76500034	1.662999988	-1.452999949
10.76900005	1.64199996	-1.376000047
10.76200008	1.666000009	-1.328999996
10.76299953	1.662999988	-1.31099999
10.75399971	1.687999964	-1.345999956
10.7510004	1.722000003	-1.253000021
10.74800014	1.75	-1.324000001
10.74499989	1.684000015	-1.328999996
10.74199963	1.649000049	-1.38499999
10.7510004	1.680999994	-1.345000029
10.75300026	1.66900003	-1.368000031
10.75800037	1.674000025	-1.457999945
10.76000023	1.69599998	-1.417000055
10.75500011	1.674000025	-1.343999982
10.75500011	1.682999969	-1.345000029
10.74600029	1.718999982	-1.373999953
10.74400043	1.715999961	-1.279999971
10.74199963	1.748000026	-1.264000058
10.73400021	1.756999969	-1.309000015
10.73099995	1.777999997	-1.371000051
10.73400021	1.791000009	-1.371999979
10.73099995	1.779000044	-1.279000044
10.7329998	1.745000005	-1.315000057
10.73799992	1.730000019	-1.358999968
10.74300003	1.669999957	-1.231999993
10.74600029	1.700000048	-1.299999952
10.74400043	1.638000011	-1.383999944
10.73900032	1.646999955	-1.307999969
10.74300003	1.644999981	-1.360999942
10.73499966	1.654999971	-1.292999983
10.7329998	1.621000051	-1.31400001
10.72799969	1.638000011	-1.26699996
10.72399998	1.672000051	-1.180999994
10.72700024	1.707000017	-1.340000033
10.72200012	1.692999959	-1.284999967
10.70899963	1.682999969	-1.200000048
10.72900009	1.700999975	-1.286999941
10.71899986	1.718999982	-1.251999974
10.70400047	1.736999989	-1.220999956
10.73099995	1.756000042	-1.172000051
10.7130003	1.774000049	-1.282999992
10.70499992	1.702000022	-1.116999984
10.73499966	1.720000029	-1.261999965
10.70600033	1.738000035	-1.287999988
10.69099998	1.662999988	-1.289000034
10.72599983	1.67900002	-1.273000002
10.71199989	1.692999959	-1.180999994
10.74100018	1.710999966	-1.309000015
10.75699997	1.728999972	-1.393000007
10.7329998	1.746999979	-1.368000031
10.66600037	1.766000032	-1.263000011
10.65799999	1.784999967	-1.213000059
10.68099976	1.80400002	-1.187999964
10.70400047	1.717000008	-1.337000012
10.70899963	1.649000049	-1.258999944
10.71700001	1.628000021	-1.161000013
10.72900009	1.656999946	-1.342000008
10.72799969	1.593999982	-1.261999965
10.72999954	1.608999968	-1.294999957
10.73900032	1.639999986	-1.279999971
10.73999977	1.671000004	-1.282999992
10.74499989	1.697999954	-1.480999947
10.74699974	1.72300005	-1.434999943
10.75399971	1.75	-1.399999976
10.75	1.77699995	-1.34800005
10.75199986	1.786000013	-1.437999964
10.74600029	1.728000045	-1.277999997
10.7510004	1.738999963	-1.350999951
10.74400043	1.674000025	-1.345000029
10.73600006	1.613000035	-1.315000057
10.74199963	1.646000028	-1.320000052
10.73499966	1.585000038	-1.182000041
10.72700024	1.56400001	-1.136999965
10.72599983	1.542999983	-1.317000031
10.72599983	1.539999962	-1.23300004
10.72500038	1.521999955	-1.149000049
10.73400021	1.555999994	-1.187999964
10.73200035	1.523000002	-1.358999968
10.73600006	1.547000051	-1.294999957
10.74400043	1.572000027	-1.246000051
10.74499989	1.511000037	-1.325000048
10.74800014	1.493000031	-1.396999955
10.77600002	1.50999999	-1.491999984
10.77700043	1.506999969	-1.442000031
10.79899979	1.524000049	-1.531999946
10.80000019	1.521999955	-1.481999993
10.77600002	1.539000034	-1.457000017
10.77000046	1.565999985	-1.375
10.75699997	1.536000013	-1.383000016
10.75300026	1.544999957	-1.304999948
10.75599957	1.572000027	-1.342000008
10.75	1.565999985	-1.25
10.74300003	1.562999964	-1.292000055
10.74600029	1.590000033	-1.424000025
10.74400043	1.557000041	-1.350000024
10.74499989	1.588999987	-1.406999946
10.75	1.603999972	-1.417000055
10.74800014	1.567999959	-1.342000008
10.74699974	1.600000024	-1.325000048
10.75899982	1.618000031	-1.434000015
10.76799965	1.636000037	-1.531999946
10.77499962	1.66900003	-1.450999975
10.7840004	1.687000036	-1.409000039
10.7840004	1.723999977	-1.491000056
10.77499962	1.761000037	-1.394000053
10.77600002	1.797999978	-1.402999997
10.77600002	1.799999952	-1.731999993
10.77700043	1.802000046	-2.197999954
10.77700043	1.80400002	-2.539999962
10.77700043	1.804999948	-2.733999968
10.77799988	1.807000041	-2.901000023
10.77799988	1.809000015	-2.854000092
10.77799988	1.809999943	-2.760999918
10.77900028	1.812000036	-2.923000097
10.77900028	1.81400001	-2.834000111
10.77900028	1.815000057	-2.813999891
10.77999973	1.817000031	-2.763999939
10.77999973	1.817999959	-2.713999987
10.77999973	1.820000052	-2.664000034
10.78100014	1.822000027	-2.611000061
10.78100014	1.822999954	-2.561000109
10.80599976	1.741000056	-2.448999882
10.81499958	1.671000004	-2.354000092
10.81000042	1.694000006	-2.303999901
10.80700016	1.68599999	-2.253999949
10.80700016	1.708999991	-2.221999884
10.80599976	1.738999963	-2.181999922
10.81000042	1.707999945	-2.131999969
10.81000042	1.707999945	-2.082000017
10.81099987	1.707999945	-2.262000084
10.82699966	1.616999984	-2.10800004
10.84000015	1.536000013	-1.95599997
10.84000015	1.534000039	-1.906000018
10.81000042	1.549999952	-1.881000042
10.81099987	1.549000025	-1.802999973
10.79599953	1.565999985	-1.777999997
10.79599953	1.56400001	-1.699000001
10.79699993	1.562999964	-1.932000041
10.79699993	1.56099999	-2.119999886
10.79699993	1.559999943	-2.125
10.79800034	1.557999969	-2.075000048
10.79800034	1.557000041	-2.089999914
10.77299976	1.574000001	-2.065000057
10.77299976	1.572999954	-2.015000105
10.76799965	1.590000033	-1.99000001
10.75599957	1.60800004	-1.965000033
10.75	1.626000047	-1.940000057
10.74800014	1.644000053	-1.914999962
10.74600029	1.661999941	-1.889999986
10.7489996	1.682000041	-1.863000035
10.75500011	1.712000012	-1.822999954
10.74499989	1.730999947	-1.797999978
10.75300026	1.753000021	-1.769999981
10.75699997	1.774000049	-1.743000031
10.75399971	1.797999978	-1.713000059
10.75199986	1.832999945	-1.662999988
10.75800037	1.870000005	-1.616000056
10.75599957	1.899000049	-1.554999948
10.7510004	1.881999969	-1.503999949
10.75399971	1.889000058	-1.422000051
10.75300026	1.922999978	-1.337000012
10.7489996	1.921000004	-1.498999953
10.74499989	1.917000055	-1.432000041
10.74499989	1.883999944	-1.358999968
10.7489996	1.917000055	-1.422999978
10.74699974	1.934000015	-1.424999952
10.74699974	1.932000041	-1.353999972
10.75199986	1.899000049	-1.294999957
10.74499989	1.825000048	-1.309000015
10.75399971	1.799999952	-1.480999947
10.75599957	1.741000056	-1.416000009
10.77000046	1.774000049	-1.394999981
10.76500034	1.794999957	-1.417999983
10.76799965	1.802999973	-1.468999982
10.76200008	1.817999959	-1.381999969
10.76599979	1.809000015	-1.371000051
10.76500034	1.835999966	-1.381000042
10.77299976	1.850000024	-1.574000001
10.7840004	1.881000042	-1.493999958
10.79599953	1.917999983	-1.506999969
10.80500031	1.886000037	-1.672000051
10.81400013	1.921000004	-1.636000037
10.81900024	1.953999996	-1.549999952
10.81700039	1.988999963	-1.486999989
10.81799984	2.023000002	-1.537999988
10.81700039	2.051000118	-1.554999948
10.80700016	2.088999987	-1.480000019
10.81400013	2.069000006	-1.559999943
10.80500031	2.108999968	-1.473999977
10.80099964	2.114000082	-1.378000021
10.79399967	2.095999956	-1.402999997
10.78999996	2.08100009	-1.488000035
10.78800011	2.016000032	-1.588000059
10.79300022	2.055999994	-1.527999997
10.79199982	2.078000069	-1.43900001
10.78800011	2.015000105	-1.531000018
10.78499985	1.95599997	-1.444000006
10.78800011	1.963000059	-1.424000025
10.79300022	1.967000008	-1.414000034
10.79199982	1.937999964	-1.592000008
10.79399967	1.906000018	-1.501000047
10.79500008	1.942000031	-1.45599997
10.80000019	1.942000031	-1.616999984
10.80000019	1.968999982	-1.572999954
10.79899979	1.95599997	-1.475999951
10.80799961	1.983999968	-1.457999945
10.80700016	1.925999999	-1.518000007
10.80799961	1.95599997	-1.503000021
10.80200005	1.963999987	-1.45599997
10.80500031	2.003000021	-1.437000036
10.80099964	2.035000086	-1.478000045
10.80099964	2.032999992	-1.646000028
10.81200027	2.046000004	-1.549000025
10.81200027	2.04399991	-1.478000045
10.81400013	2.046000004	-1.638000011
10.81700039	2.038000107	-1.549000025
10.81499958	2.075000048	-1.48300004
10.81700039	2.084000111	-1.508999944
10.82199955	2.112999916	-1.554999948
10.81999969	2.151000023	-1.463999987
10.82299995	2.187000036	-1.460000038
10.82299995	2.173000097	-1.496000051
10.81499958	2.194999933	-1.485999942
10.80500031	2.128999949	-1.48300004
10.80900002	2.119999886	-1.483999968
10.80799961	2.117000103	-1.402999997
10.8039999	2.046999931	-1.562999964
10.80500031	2.082999945	-1.480000019
10.8039999	2.119999886	-1.386000037
10.79800034	2.09100008	-1.56400001
10.79500008	2.125999928	-1.501999974
10.78999996	2.164000034	-1.442999959
10.78199959	2.193000078	-1.407999992
10.78199959	2.196000099	-1.932000041
10.78199959	2.198999882	-2.295000076
10.78199959	2.201999903	-2.569000006
10.78199959	2.204999924	-2.75
10.78199959	2.207999945	-2.822000027
10.78199959	2.210999966	-2.805999994
10.78199959	2.213999987	-2.736000061
10.78199959	2.217000008	-2.759000063
10.81799984	2.086999893	-2.569999933
10.81799984	2.088000059	-2.78399992
10.81799984	2.089999914	-2.779000044
10.81900024	2.09100008	-2.795000076
10.81900024	2.092000008	-2.779000044
10.81900024	2.092999935	-2.812000036
10.81999969	2.095000029	-2.78399992
10.85299969	1.963000059	-2.589999914
10.85299969	1.963000059	-2.539999962
10.86900043	1.866000056	-2.410000086
10.86999989	1.86500001	-2.357000113
10.86999989	1.863000035	-2.632999897
10.87100029	1.860999942	-2.811000109
10.88599968	1.769000053	-2.687999964
10.89900017	1.674999952	-2.565000057
10.90299988	1.590000033	-2.454999924
10.89500046	1.588999987	-2.404999971
10.89599991	1.585000038	-2.355000019
10.89700031	1.580000043	-2.298000097
10.89900017	1.575999975	-2.22300005
10.89999962	1.57099998	-2.154999971
10.90100002	1.567000031	-2.165999889
10.90200043	1.562000036	-2.186000109
10.90299988	1.557999969	-2.243999958
10.91600037	1.523000002	-2.194000006
10.91800022	1.518000007	-2.108999968
10.91899967	1.513000011	-2.282000065
10.92000008	1.508999944	-2.184000015
10.92099953	1.503999949	-2.173000097
10.92199993	1.5	-2.141000032
10.92300034	1.495000005	-2.197000027
10.92399979	1.491000056	-2.200000048
10.92599964	1.485999942	-2.102999926
10.92700005	1.481999993	-2.269999981
10.92800045	1.476999998	-2.183000088
10.9289999	1.47300005	-2.101999998
10.93000031	1.468999982	-2.029999971
10.93099976	1.463999987	-2.332000017
10.93200016	1.460000038	-2.265000105
10.86699963	1.488999963	-2.220000029
10.84500027	1.503999949	-2.194999933
10.82199955	1.519000053	-2.170000076
10.80599976	1.534000039	-2.144999981
10.80799961	1.549000025	-2.119999886
10.82400036	1.565000057	-2.095000029
10.82400036	1.562000036	-2.359999895
10.82299995	1.559999943	-2.571000099
10.82299995	1.557000041	-2.520999908
10.82299995	1.554999948	-2.691999912
10.82299995	1.552000046	-2.64199996
10.82199955	1.549999952	-2.592000008
10.85099983	1.562000036	-2.572000027
10.87899971	1.574000001	-2.552999973
10.88000011	1.572000027	-2.48300004
10.88000011	1.569000006	-2.417999983
10.88099957	1.567000031	-2.351000071
10.88099957	1.565000057	-2.301000118
10.88199997	1.562999964	-2.236999989
10.88199997	1.56099999	-2.167000055
10.86900043	1.577999949	-2.14199996
10.86299992	1.595000029	-2.117000103
10.8920002	1.611999989	-2.092000008
10.9119997	1.628999949	-2.066999912
10.9119997	1.628000021	-2.01699996
10.91300011	1.626999974	-1.967000008
10.91399956	1.626000047	-1.917000055
10.91499996	1.625	-1.866999984
10.91499996	1.623999953	-1.817000031
10.91600037	1.623000026	-1.76699996
10.8920002	1.639999986	-1.741999984
10.88799953	1.657999992	-1.708999991
10.875	1.675999999	-1.684000015
10.86800003	1.694000006	-1.63499999
10.87300014	1.712000012	-1.636999965
10.88300037	1.730999947	-1.644000053
10.8760004	1.75	-1.730000019
10.87899971	1.774999976	-1.730999947
10.87899971	1.796000004	-1.687999964
10.87899971	1.815999985	-1.710999966
10.8760004	1.847000003	-1.65199995
10.86800003	1.873000026	-1.593000054
10.86800003	1.899000049	-1.613999963
10.86299992	1.91900003	-1.588999987
10.86900043	1.924999952	-1.758000016
10.85999966	1.94599998	-1.73300004
10.86699963	1.927999973	-1.738000035
10.87699986	1.950000048	-1.753000021
10.88199997	1.873000026	-1.789999962
10.87199974	1.911000013	-1.720000029
10.87800026	1.851999998	-1.751999974
10.87199974	1.889999986	-1.66900003
10.86800003	1.878999949	-1.715000033
10.86400032	1.904999971	-1.664000034
10.86400032	1.904000044	-1.68900001
10.85700035	1.942000031	-1.657999992
10.85999966	1.962000012	-1.692999959
10.85599995	1.985000014	-1.65199995
10.86299992	1.970000029	-1.748000026
10.86100006	1.998999953	-1.728999972
10.86299992	2.038000107	-1.733999968
10.8579998	2.078000069	-1.641000032
10.85900021	2.062000036	-1.717000008
10.85599995	2.048000097	-1.761999965
10.86800003	2.059999943	-1.758999944
10.86299992	2.003999949	-1.695000052
10.86999989	1.929999948	-1.898000002
10.86400032	1.917000055	-1.825000048
10.86699963	1.902999997	-1.728999972
10.85299969	1.922999978	-1.687000036
10.85499954	1.906000018	-1.871999979
10.84500027	1.934999943	-1.833999991
10.84200001	1.968000054	-1.771999955
10.84300041	1.996000051	-1.702000022
10.84200001	2.002000093	-1.74000001
10.8380003	2.020999908	-1.672999978
10.84500027	2.051000118	-1.675999999
10.8409996	2.09100008	-1.679999948
10.84200001	2.069999933	-1.743000031
10.8409996	2.088000059	-1.661999941
10.84599972	2.078999996	-1.730999947
10.84399986	2.019999981	-1.819000006
10.84200001	2.029999971	-1.733999968
10.83899975	2.066999912	-1.661000013
10.84200001	2.075000048	-1.756999969
10.84599972	2.069000006	-1.771000028
10.84500027	2.069999933	-1.735999942
10.84599972	2.09100008	-1.699000001
10.85200024	2.099999905	-1.741999984
10.84399986	2.105999947	-1.648000002
10.84300041	2.092000008	-1.705000043
10.84599972	2.122999907	-1.697000027
10.83500004	2.094000101	-1.692000031
10.84300041	2.032000065	-1.809999943
10.84700012	2.040999889	-1.713000059
10.84799957	2.013000011	-1.741000056
10.84000015	2.046999931	-1.70599997
10.83699989	2.016000032	-1.713000059
10.84300041	2.019999981	-1.690000057
10.84399986	1.960999966	-1.72300005
10.84399986	1.937000036	-1.777999997
10.84300041	1.958999991	-1.708999991
10.84300041	1.991000056	-1.643000007
10.84000015	1.970000029	-1.822999954
10.84599972	1.998000026	-1.731999993
10.85200024	2.01699996	-1.652999997
10.85000038	2.052000046	-1.649000049
10.84599972	2.029000044	-1.828999996
10.8409996	2.049999952	-1.74000001
10.84700012	2.082000017	-1.64199996
10.8409996	2.007999897	-1.79400003
10.84000015	1.980999947	-1.812000036
10.8409996	2.01699996	-1.725000024
10.8380003	1.98300004	-1.809999943
10.8380003	1.960999966	-1.804999948
10.83699989	1.898000002	-1.763000011
10.84300041	1.891000032	-1.769999981
10.84000015	1.924999952	-1.738000035
10.8380003	1.922000051	-1.797999978
10.82900047	1.886999965	-1.751000047
10.82299995	1.881000042	-1.735000014
10.81700039	1.879999995	-1.75999999
10.81599998	1.866999984	-1.722000003
10.80700016	1.893000007	-1.677000046
10.80300045	1.911999941	-1.66900003
10.79599953	1.878999949	-1.66900003
10.79599953	1.858999968	-1.741000056
10.79699993	1.855000019	-1.76699996
10.78899956	1.847000003	-1.68900001
10.78899956	1.85800004	-1.70599997
10.7840004	1.861999989	-1.697999954
10.78199959	1.850999951	-1.672000051
10.7840004	1.832999945	-1.715999961
10.7840004	1.817000031	-1.621999979
10.79399967	1.850000024	-1.789999962
10.79500008	1.850000024	-1.707000017
10.78999996	1.850000024	-1.623999953
10.79399967	1.85800004	-1.792999983
10.78899956	1.84800005	-1.702000022
10.79199982	1.866999984	-1.720999956
10.79300022	1.835999966	-1.675999999
10.79699993	1.866999984	-1.659000039
10.78899956	1.893000007	-1.593999982
10.78299999	1.863999963	-1.769000053
10.77999973	1.883999944	-1.682999969
10.78600025	1.817999959	-1.547000051
10.7869997	1.847000003	-1.710999966
10.78199959	1.876999974	-1.731999993
10.77799988	1.886000037	-1.631999969
10.77799988	1.888000011	-1.649999976
10.77400017	1.825000048	-1.654000044
10.77600002	1.845999956	-1.595000029
10.78100014	1.845999956	-1.662999988
10.77999973	1.878999949	-1.631999969
10.77700043	1.889000058	-1.708999991
10.78299999	1.917000055	-1.610999942
10.78600025	1.883999944	-1.623000026
10.78100014	1.883999944	-1.65199995
10.78100014	1.824000001	-1.764999986
10.78199959	1.840000033	-1.679999948
10.7840004	1.861999989	-1.605000019
10.78499985	1.802000046	-1.741999984
10.7869997	1.822000027	-1.70599997
10.7840004	1.843999982	-1.667999983
10.77999973	1.878999949	-1.590999961
10.77099991	1.866999984	-1.68599999
10.77900028	1.904000044	-1.626000047
10.78199959	1.843999982	-1.616000056
10.77600002	1.819000006	-1.606999993
10.77499962	1.825999975	-1.682999969
10.77600002	1.856999993	-1.702999949
10.77799988	1.873000026	-1.620000005
10.77999973	1.871000051	-1.57099998
10.78100014	1.870000005	-1.610999942
10.77799988	1.888000011	-1.710999966
10.77799988	1.860000014	-1.669999957
10.77900028	1.838000059	-1.638000011
10.78100014	1.835000038	-1.603999972
10.77900028	1.871000051	-1.542000055
10.77700043	1.851999998	-1.70599997
10.78600025	1.886999965	-1.639999986
10.78999996	1.888000011	-1.593000054
10.78800011	1.873000026	-1.625
10.78600025	1.812999964	-1.712000012
10.78999996	1.815000057	-1.639000058
10.79800034	1.825999975	-1.539999962
10.78199959	1.796000004	-1.707000017
10.77200031	1.809999943	-1.664999962
10.77400017	1.789000034	-1.57099998
10.77299976	1.822999954	-1.567000031
10.77400017	1.843999982	-1.664999962
10.78100014	1.866999984	-1.616999984
10.77600002	1.893000007	-1.562000036
10.77900028	1.896000028	-1.646000028
10.77400017	1.837000012	-1.613000035
10.77299976	1.840000033	-1.557000041
10.77299976	1.819000006	-1.562999964
10.77099991	1.845000029	-1.692999959
10.77799988	1.878000021	-1.638000011
10.77700043	1.904999971	-1.547999978
10.77700043	1.838000059	-1.570000052
10.77400017	1.809999943	-1.656000018
10.77900028	1.840000033	-1.621999979
10.78199959	1.866000056	-1.562999964
10.78199959	1.850000024	-1.735999942
10.77499962	1.774999976	-1.585999966
10.77099991	1.809000015	-1.508999944
10.77000046	1.840000033	-1.529999971
10.77499962	1.824000001	-1.713999987
10.77400017	1.848999977	-1.626000047
10.7670002	1.837000012	-1.534000039
10.7670002	1.828999996	-1.593999982
10.76500034	1.860999942	-1.659999967
10.76000023	1.797999978	-1.549999952
10.76000023	1.802000046	-1.569000006
10.76599979	1.809000015	-1.608999968
10.76599979	1.809000015	-1.953999996
10.76599979	1.807999969	-2.209000111
10.77299976	1.832000017	-2.174999952
10.77600002	1.85800004	-2.125
10.77600002	1.85800004	-2.311000109
10.77600002	1.837000012	-2.260999918
10.78499985	1.873999953	-2.210999966
10.78499985	1.873999953	-2.443000078
10.78499985	1.873999953	-2.377000093
10.79300022	1.861999989	-2.326999903
10.79300022	1.861999989	-2.40199995
10.77999973	1.871999979	-2.351999998
10.78199959	1.871999979	-2.302000046
10.77900028	1.906000018	-2.252000093
10.77900028	1.906999946	-2.444000006
10.77400017	1.93900001	-2.40199995
10.77799988	1.875	-2.315999985
10.77799988	1.876000047	-2.27699995
10.77799988	1.876000047	-2.440000057
10.78800011	1.855999947	-2.390000105
10.78299999	1.792999983	-2.303999901
10.78199959	1.82099998	-2.253999949
10.78199959	1.845999956	-2.220000029
10.77999973	1.843000054	-2.170000076
10.77499962	1.873000026	-2.130000114
10.77600002	1.904000044	-2.088000059
10.77600002	1.904000044	-2.322999954
10.77799988	1.845000029	-2.242000103
10.77799988	1.845000029	-2.414000034
10.77900028	1.843999982	-2.364000082
10.7840004	1.835000038	-2.313999891
10.7840004	1.835000038	-2.378999949
10.7840004	1.835000038	-2.345000029
10.7840004	1.835000038	-2.336999893
10.78299999	1.851999998	-2.286999941
10.78299999	1.851999998	-2.355999947
10.7840004	1.789999962	-2.273999929
10.77999973	1.822000027	-2.229000092
10.77999973	1.84800005	-2.178999901
10.77000046	1.812999964	-2.128999949
10.78299999	1.782999992	-2.078999996
10.78299999	1.804999948	-2.029000044
10.78499985	1.82099998	-1.968000054
10.77999973	1.81099999	-1.917999983
10.78100014	1.847000003	-1.866000056
10.7869997	1.781999946	-1.710000038
10.7869997	1.773000002	-1.636000037
10.7869997	1.804999948	-1.56099999
10.7840004	1.828999996	-1.675999999
10.78299999	1.797999978	-1.720000029
10.7869997	1.738000035	-1.667999983
10.79500008	1.768000007	-1.595999956
10.78600025	1.796000004	-1.593000054
10.78299999	1.83099997	-1.684000015
10.79300022	1.850999951	-1.611999989
10.78800011	1.815999985	-1.613999963
10.7840004	1.802000046	-1.70599997
10.77900028	1.809999943	-1.616999984
10.77900028	1.837000012	-1.542999983
10.77600002	1.824000001	-1.587000012
10.77400017	1.799999952	-1.613000035
10.77700043	1.825000048	-1.54400003
10.77299976	1.848999977	-1.595999956
10.77000046	1.830000043	-1.664999962
10.77400017	1.83099997	-1.661000013
10.78499985	1.860999942	-1.565000057
10.7840004	1.833999991	-1.648000002
10.77799988	1.870000005	-1.73300004
10.78299999	1.904999971	-1.657999992
10.78899956	1.883000016	-1.557999969
10.78899956	1.883000016	-1.99000001
10.77999973	1.906000018	-1.960000038
10.77400017	1.934000015	-1.922000051
10.77499962	1.972000003	-1.868999958
10.77600002	1.957000017	-1.815999985
10.77900028	1.886000037	-1.646000028
10.78100014	1.901000023	-1.554999948
10.78100014	1.90199995	-2.006000042
10.78299999	1.934000015	-1.963000059
10.78100014	1.972000003	-1.912999988
10.78199959	2.006000042	-1.861999989
10.78600025	2.042000055	-1.80400002
10.77099991	2.032999992	-1.753999949
10.77799988	1.963000059	-1.605000019
10.78899956	1.904000044	-1.728000045
10.78999996	1.940000057	-1.661000013
10.78600025	1.975000024	-1.601999998
10.78199959	1.911000013	-1.567000031
10.78899956	1.848999977	-1.659000039
10.78999996	1.853000045	-1.567999959
10.80000019	1.815999985	-1.554999948
10.80700016	1.751999974	-1.833999991
10.80300045	1.784999967	-1.774000049
10.79599953	1.815999985	-1.723999977
10.80099964	1.784999967	-1.700000048
10.79100037	1.804999948	-1.606999993
10.79199982	1.833999991	-1.531000018
10.79800034	1.771000028	-1.578999996
10.80000019	1.774999976	-1.745000005
10.80099964	1.776000023	-1.656000018
10.79800034	1.80400002	-1.593000054
10.78899956	1.840000033	-1.567000031
10.78899956	1.827000022	-1.730999947
10.79599953	1.856999993	-1.654999971
10.79899979	1.832000017	-1.555999994
10.78499985	1.866999984	-1.603000045
10.78899956	1.838999987	-1.623000026
10.7840004	1.875	-1.529000044
10.79300022	1.851999998	-1.587000012
10.78999996	1.792000055	-1.613000035
10.79500008	1.815000057	-1.542999983
10.79500008	1.833999991	-1.578999996
10.79800034	1.812999964	-1.667000055
10.79100037	1.825999975	-1.574000001
10.79599953	1.855000019	-1.503999949
10.79800034	1.825999975	-1.590000033
10.79800034	1.80400002	-1.75999999
10.80500031	1.773000002	-1.666000009
10.80500031	1.754999995	-1.582000017
10.80099964	1.756999969	-1.677000046
10.79699993	1.77699995	-1.741999984
10.80799961	1.751000047	-1.657999992
10.81000042	1.743999958	-1.56099999
10.80099964	1.735999942	-1.730999947
10.80300045	1.710999966	-1.631999969
10.80000019	1.735999942	-1.590999961
10.80500031	1.702000022	-1.646999955
10.8039999	1.682999969	-1.684000015
10.80500031	1.710999966	-1.611999989
10.80500031	1.743000031	-1.521000028
10.79100037	1.773000002	-1.590000033
10.79500008	1.743999958	-1.58099997
10.79500008	1.769999981	-1.519999981
10.79500008	1.751999974	-1.592000008
10.79100037	1.754999995	-1.672999978
10.79899979	1.777999997	-1.582000017
10.79699993	1.792000055	-1.524000049
10.78899956	1.763000011	-1.684999943
10.79100037	1.756999969	-1.623000026
10.79399967	1.787999988	-1.593999982
10.80700016	1.758000016	-1.600999951
10.79800034	1.74000001	-1.69599998
10.79800034	1.677000046	-1.577000022
10.79599953	1.702000022	-1.506999969
10.79699993	1.677000046	-1.69599998
[truncated: 29,546 more rows]
