# Supplementary material for: A task level fusion autonomous switching mechanism
Source: PLoS One. 2023 Nov 13;18(11):e0287791. doi: 10.1371/journal.pone.0287791 (PMC10642799; doi:10.1371/journal.pone.0287791)
Supplement: S1 Data — (ZIP) [file pone.0287791.s001.zip › =?utf-8?b?UmVfUmVfIEEgVGFzayBMZXZlbCBGdXNpb24gQXV0b25vbW91cyBTd2l0Y2hpbmcgTWVjaGFuaXNtKFBPTkUtRC0yMy0wNzM1MVIyKS56aXA=?=/README.md]

The data is named "UWB(a_1)" and was collected on May 27, 2023.
The data is collected in an indoor scenario with multiple obstacles.
Under the coverage of the UWB base station, the coordinates of the unmanned vehicle a_1 are positioned by UWB.
The collected data includes x-axis direction, y-axis direction, and yaw angle.
The format of this dataset is .CSV," and the size is 1.09 MB.
